# Supplementary material for: A New Definition of Thrombocytopenia Following Transcatheter Aortic Valve Implantation: Incidence, Outcome, and Predictors
Source: J Cardiovasc Dev Dis. 2022 Nov 9;9(11):388. doi: 10.3390/jcdd9110388 (PMC9697985; doi:10.3390/jcdd9110388)
Supplement: Supplementary file 1 [file jcdd-09-00388-s001.zip]

Archive with 1 entries (1 files):
- jcdd-1963784-supplementary.pdf
